# Supplementary material for: Contemporary Perspectives on Congestion in Heart Failure: Bridging Classic Signs with Evolving Diagnostic and Therapeutic Strategies
Source: Diagnostics (Basel). 2025 Apr 24;15(9):1083. doi: 10.3390/diagnostics15091083 (PMC12071992; doi:10.3390/diagnostics15091083)
Supplement: Supplementary file 1 [file diagnostics-15-01083-s001.zip]

Archive with 1 entries (1 files):
- diagnostics-3571148-supplementary.pdf
